# Supplementary material for: Characteristics of Extracellular Vesicles Released by the Pathogenic Yeast-Like Fungi Candida glabrata, Candida parapsilosis and Candida tropicalis
Source: Cells. 2020 Jul 18;9(7):1722. doi: 10.3390/cells9071722 (PMC7408413; doi:10.3390/cells9071722)
Supplement: Supplementary file 1 [file cells-09-01722-s001.zip]

Archive with 3 entries (3 files):
- Supplementary table 3.pdf
- Supplementary table 1.pdf
- Supplementary table 2.pdf
